# Supplementary material for: A New Manganese Superoxide Dismutase Mimetic Improves Oxaliplatin-Induced Neuropathy and Global Tolerance in Mice
Source: Int J Mol Sci. 2022 Oct 26;23(21):12938. doi: 10.3390/ijms232112938 (PMC9658974; doi:10.3390/ijms232112938)
Supplement: Supplementary file 1 [file ijms-23-12938-s001.zip]

Archive with 1 entries (1 files):
- ijms-1980355-supplementary.pdf
